# Supplementary material for: Nanoplastic Disrupts Intestinal Homeostasis in Immature Rats by Altering the Metabolite Profile and Gene Expression
Source: Int J Mol Sci. 2025 Jul 25;26(15):7207. doi: 10.3390/ijms26157207 (PMC12346606; doi:10.3390/ijms26157207)
Supplement: Supplementary file 1 [file ijms-26-07207-s001.zip]

Archive with 1 entries (1 files):
- ijms-3728261-supplementary.pdf
